# Supplementary material for: Differential Studies on the Structure of Lignin–Carbohydrate Complexes (LCC) in Alkali-Extracted Plant Hemicelluloses
Source: Polymers (Basel). 2024 May 15;16(10):1403. doi: 10.3390/polym16101403 (PMC11124851; doi:10.3390/polym16101403)
Supplement: Supplementary file 1 [file polymers-16-01403-s001.zip]

Archive with 1 entries (1 files):
- polymers-3015809-supplementary.pdf
